# Supplementary material for: Drivers of disperser immigration into cooperatively breeding carnivore groups
Source: Behav Ecol. 2026 Feb 10;37(4):arag013. doi: 10.1093/beheco/arag013 (PMC13224836; doi:10.1093/beheco/arag013)
Supplement: arag013_Supplementary_Data [file arag013_supplementary_data.zip]

Archive with 1 entries (1 files):
- arag013_Supplementary_Data.csv
