# Supplementary material for: Drivers of disperser immigration into cooperatively breeding carnivore groups
Source: Behav Ecol. 2026 Feb 10;37(4):arag013. doi: 10.1093/beheco/arag013 (PMC13224836; doi:10.1093/beheco/arag013)
Supplement: arag013_Supplementary_Data [file arag013_supplementary_data.zip › arag013_Supplementary_Data.csv]

pack	Year_detect	Group_size	accepted_disp	Year_disp	harvest_rate	Mean_r	MB_turnover	FB_turnover	Study_area	wolf_harvest_1000_km2	Group_size_z	Mean_r_z	wolf_harvest_1000_km2_z
JM	2009	11	1	2008	0	0.486757778	1	0	SNF	0	1.791456134	1.133074428	-1.08666729
MB	2009	14	1	2008	0	0.374072727	1	0	SNF	0	2.738736895	0.295282602	-1.08666729
SM	2009	5	1	2008	0	0.396633333	0	0	BNF	0	-0.103105389	0.463016397	-1.08666729
BV	2010	3	1	2009	0.22	0.40972381	1	1	BNF	5.95716319	-0.734625896	0.560341593	0.501841849
HD	2010	7	1	2009	0.22	0.477811111	1	0	SNF	1.180829962	0.528415119	1.066557668	-0.771792722
JM	2011	8	1	2010	0	0.38827	1	0	SNF	0	0.844175372	0.400836614	-1.08666729
BV	2012	8	1	2011	0.22	0.405138889	0	1	BNF	3.885106428	0.844175372	0.526253581	-0.050683069
WP	2012	7	1	2011	0.22	0.405048485	1	1	BNF	3.885106428	0.528415119	0.525581445	-0.050683069
BV	2013	4	1	2012	0.28	0.350471429	1	0	BNF	3.885106428	-0.418865643	0.11981146	-0.050683069
MB	2013	8	1	2012	0.28	0.26495	0	1	SNF	2.952074905	0.844175372	-0.516024027	-0.29948087
BV	2014	4	1	2013	0.17	0.0861	1	0	BNF	1.295035476	-0.418865643	-1.845739609	-0.741339216
HD	2016	9	1	2015	0.12	0.4568	0	0	SNF	2.656867415	1.159935626	0.910344072	-0.378199512
MB	2016	7	1	2015	0.12	0.0514	1	0	SNF	2.656867415	0.528415119	-2.10372748	-0.378199512
JM	2017	10	1	2016	0.11	0.4554	1	1	SNF	3.837697377	1.47569588	0.899935339	-0.063324944
BB	2018	2	1	2017	0.26	0.467782143	0	1	CDA	10.66319861	-1.05038615	0.991994207	1.756731138
BV	2018	11	1	2017	0.26	0.346353571	1	1	BNF	3.367092238	1.791456134	0.089195972	-0.188814298
DC	2018	6	1	2017	0.26	0.416283333	0	0	CDA	10.66319861	0.212654865	0.609110393	1.756731138
LC	2018	6	1	2017	0.26	0.49536	0	1	CDA	10.66319861	0.212654865	1.197030305	1.756731138
SM	2018	1	1	2017	0.26	0.0109	1	1	BNF	3.367092238	-1.366146404	-2.404837243	-0.188814298
BV	2019	6	1	2018	0.22	0.3487	1	1	BNF	4.662127714	0.212654865	0.106641224	0.156513776
DC	2019	3	1	2018	0.22	0.254906667	1	1	CDA	8.154210704	-0.734625896	-0.590694289	1.087696214
DQ	2019	5	1	2018	0.22	0.42925	1	1	CDA	8.154210704	-0.103105389	0.705515085	1.087696214
LC	2019	4	1	2018	0.22	0.43306	1	1	CDA	8.154210704	-0.418865643	0.733841707	1.087696214
DC	2020	3	1	2019	0.25	0.251633333	1	1	CDA	15.36755094	-0.734625896	-0.615030902	3.011171621
DQ	2020	3	1	2019	0.25	0.203766667	1	1	CDA	15.36755094	-0.734625896	-0.970910419	3.011171621
TL2	2020	3	1	2019	0.25	0.286	1	1	BNF	2.849078047	-0.734625896	-0.359521298	-0.326945528
BV	2009	7	0	2008	0	0.441360833	0	0	BNF	0	0.528415119	0.795556815	-1.08666729
CC	2009	7	0	2008	0	0.44732	0	0	BNF	0	0.528415119	0.839862083	-1.08666729
CC	2010	8	0	2009	0.22	0.456814286	0	0	BNF	5.95716319	0.844175372	0.910450286	0.501841849
JM	2010	5	0	2009	0.22	0.417372727	0	0	SNF	1.180829962	-0.103105389	0.617209829	-0.771792722
MB	2010	10	0	2009	0.22	0.362794505	0	1	SNF	1.180829962	1.47569588	0.211431176	-0.771792722
SM	2010	4	0	2009	0.22	0.25323	0	0	BNF	5.95716319	-0.418865643	-0.603159988	0.501841849
WP	2010	8	0	2009	0.22	0.43168	0	0	BNF	5.95716319	0.844175372	0.723581671	0.501841849
BV	2011	9	0	2010	0	0.1255	1	0	BNF	0	1.159935626	-1.552808136	-1.08666729
CC	2011	6	0	2010	0	0.487360714	0	0	BNF	0	0.212654865	1.137557142	-1.08666729
HD	2011	12	0	2010	0	0.253225455	1	0	SNF	0	2.107216387	-0.603193779	-1.08666729
MB	2011	12	0	2010	0	0.248389744	0	1	SNF	0	2.107216387	-0.639146366	-1.08666729
SM	2011	2	0	2010	0	0.360333333	0	0	BNF	0	-1.05038615	0.193132832	-1.08666729
TB	2011	7	0	2010	0	0.5	0	0	BNF	0	0.528415119	1.231527819	-1.08666729
WP	2011	11	0	2010	0	0.457119048	0	0	BNF	0	1.791456134	0.912716133	-1.08666729
CC	2012	3	0	2011	0.22	0.484026667	0	0	BNF	3.885106428	-0.734625896	1.11276914	-0.050683069
HD	2012	13	0	2011	0.22	0.218698485	0	0	SNF	5.90414981	2.422976641	-0.859895205	0.487705551
JM	2012	4	0	2011	0.22	0.333025	1	0	SNF	5.90414981	-0.418865643	-0.009899407	0.487705551
LA	2012	2	0	2011	0.22	0.362495238	0	0	BNF	3.885106428	-1.05038615	0.209206183	-0.050683069
MB	2012	5	0	2011	0.22	0.291075758	0	0	SNF	5.90414981	-0.103105389	-0.321784007	0.487705551
SM	2012	4	0	2011	0.22	0	0	0	BNF	3.885106428	-0.418865643	-2.48587666	-0.050683069
TB	2012	5	0	2011	0.22	0.456	0	0	BNF	3.885106428	-0.103105389	0.904396225	-0.050683069
CC	2013	2	0	2012	0.28	0.360833333	1	0	BNF	3.885106428	-1.05038615	0.196850236	-0.050683069
HD	2013	11	0	2012	0.28	0.268173077	0	0	SNF	2.952074905	1.791456134	-0.492061065	-0.29948087
JM	2013	5	0	2012	0.28	0.287283333	0	0	SNF	2.952074905	-0.103105389	-0.349979963	-0.29948087
SM	2013	4	0	2012	0.28	0.369316667	0	0	BNF	3.885106428	-0.418865643	0.259922204	-0.050683069
TB	2013	2	0	2012	0.28	0.4	0	0	BNF	3.885106428	-1.05038615	0.488046923	-0.050683069
WP	2013	4	0	2012	0.28	0.168261905	0	1	BNF	3.885106428	-0.418865643	-1.234881542	-0.050683069
HD	2014	6	0	2013	0.17	0.369025455	0	0	SNF	1.771244943	0.212654865	0.257757098	-0.614355438
JM	2014	6	0	2013	0.17	0.33551	0	0	SNF	1.771244943	0.212654865	0.008576093	-0.614355438
MB	2014	5	0	2013	0.17	0.307682143	1	1	SNF	1.771244943	-0.103105389	-0.198318707	-0.614355438
SM	2014	5	0	2013	0.17	0.3745	0	0	BNF	1.295035476	-0.103105389	0.298459295	-0.741339216
WP	2014	2	0	2013	0.17	0.23594	1	1	BNF	1.295035476	-1.05038615	-0.731707835	-0.741339216
BV	2015	6	0	2014	0.1	0	1	0	BNF	1.295035476	0.212654865	-2.48587666	-0.741339216
HD	2015	5	0	2014	0.1	0.473206667	0	1	SNF	1.180829962	-0.103105389	1.032324507	-0.771792722
JM	2015	6	0	2014	0.1	0.411013333	0	0	SNF	1.180829962	0.212654865	0.56992895	-0.771792722
MB	2015	3	0	2014	0.1	0.28356	0	0	SNF	1.180829962	-0.734625896	-0.377662232	-0.771792722
SM	2015	11	0	2014	0.1	0.37707	0	0	BNF	1.295035476	1.791456134	0.317566754	-0.741339216
BB	2016	10	0	2015	0.12	0.412733333	1	1	CDA	6.586093261	1.47569588	0.582716821	0.669549386
BV	2016	7	0	2015	0.12	0.27866	0	0	BNF	0.51801419	0.528415119	-0.414092796	-0.948536061
DC	2016	4	0	2015	0.12	0.0015	0	0	CDA	6.586093261	-0.418865643	-2.474724447	0.669549386
DQ	2016	5	0	2015	0.12	0.29478	1	1	CDA	6.586093261	-0.103105389	-0.294243676	0.669549386
JM	2016	7	0	2015	0.12	0.457026667	0	0	SNF	2.656867415	0.528415119	0.912029298	-0.378199512
LC	2016	6	0	2015	0.12	0.1121	0	0	CDA	6.586093261	0.212654865	-1.652434576	0.669549386
SW	2016	7	0	2015	0.12	0.4058	0	0	BNF	0.51801419	0.528415119	0.531168815	-0.948536061
BB	2017	8	0	2016	0.11	0.471172727	0	0	CDA	7.526963727	0.844175372	1.017202551	0.920437483
BV	2017	8	0	2016	0.11	0.344733333	0	0	BNF	1.295035476	0.844175372	0.077149812	-0.741339216
DC	2017	4	0	2016	0.11	0.355283333	0	0	CDA	7.526963727	-0.418865643	0.155587047	0.920437483
DQ	2017	4	0	2016	0.11	0.31004	0	1	CDA	7.526963727	-0.418865643	-0.180788491	0.920437483
LC	2017	6	0	2016	0.11	0.482306667	0	0	CDA	7.526963727	0.212654865	1.099981268	0.920437483
SM	2017	3	0	2016	0.11	0.416948889	1	1	BNF	1.295035476	-0.734625896	0.614058675	-0.741339216
TL2	2017	3	0	2016	0.11	0	0	0	BNF	1.295035476	-0.734625896	-2.48587666	-0.741339216
WP2	2017	2	0	2016	0.11	0.0478	0	0	BNF	1.295035476	-1.05038615	-2.130492792	-0.741339216
DQ	2018	4	0	2017	0.26	0.331383333	1	1	CDA	10.66319861	-0.418865643	-0.022104887	1.756731138
EH	2018	2	0	2017	0.26	0.2272	1	1	BNF	3.367092238	-1.05038615	-0.796688065	-0.188814298
TL2	2018	6	0	2017	0.26	0.2904	0	0	BNF	3.367092238	0.212654865	-0.326808139	-0.188814298
BB	2019	3	0	2018	0.22	0.0396	0	0	CDA	8.154210704	-0.734625896	-2.191458226	1.087696214
TL2	2019	4	0	2018	0.22	0.3416	0	0	BNF	4.662127714	-0.418865643	0.05385408	0.156513776
BB	2020	9	0	2019	0.25	0.442733333	0	0	CDA	15.36755094	1.159935626	0.80576109	3.011171621
BV	2020	5	0	2019	0.25	0.16476	1	0	BNF	2.849078047	-0.103105389	-1.260917536	-0.326945528
PP	2020	11	0	2019	0.25	0.398266667	1	0	CDA	15.36755094	1.791456134	0.475159923	3.011171621
